# Supplementary material for: Diphyllin Shows a Broad-Spectrum Antiviral Activity against Multiple Medically Important Enveloped RNA and DNA Viruses
Source: Viruses. 2022 Feb 9;14(2):354. doi: 10.3390/v14020354 (PMC8874615; doi:10.3390/v14020354)
Supplement: Supplementary file 1 [file viruses-14-00354-s001.zip]

Archive with 1 entries (1 files):
- viruses-1552550-supplementary.pdf
